# Supplementary material for: Management of de novo metastatic hormone-sensitive prostate cancer: A comprehensive report of a single-center experience
Source: PLoS One. 2022 Aug 19;17(8):e0264800. doi: 10.1371/journal.pone.0264800 (PMC9390935; doi:10.1371/journal.pone.0264800)
Supplement: S1 Table — A. Demonstrates dose and dose reduction for docetaxel cohort. B. Lists adverse effect associated with dose reduction. (XLSX) [file pone.0264800.s004.xlsx]

## Sheet: Sheet1
S1A Table
Dose mg/m2	No of patients	Reduced Dose mg/m2	No of Patients
75	47	60	10
60	5	45	1
S1B Table
Adverse Effect	No of Patients
neuropathic pain	1
neuropathy	2
febrile neutropenia	3
infection	1
severe bradycardia	1
fatigue	3
