# Supplementary material for: Management of de novo metastatic hormone-sensitive prostate cancer: A comprehensive report of a single-center experience
Source: PLoS One. 2022 Aug 19;17(8):e0264800. doi: 10.1371/journal.pone.0264800 (PMC9390935; doi:10.1371/journal.pone.0264800)
Supplement: S2 Table — (XLSX) [file pone.0264800.s005.xlsx]

## Sheet: Sheet1
S2 Table
No. of Docetaxel Cycles given	No. of Patients	2nd Line Therapy	No of Patients
6	45	Abiraterone	11
		Enzalutamide	11
		Apalutamide	1
		Bicalutamide	3
		Sipuleucel-T	3
		Clinical trial	7
		No progression or no 2nd line drug information per last note	9
5	2	Abiraterone	1
		Apalutamide	1
4	1	Cabazitaxel	1
2	3	Cabazitaxel	1
		Abiraterone	1
		Clinical trial	1
1	1	Abiraterone	1
