# Supplementary material for: Management of de novo metastatic hormone-sensitive prostate cancer: A comprehensive report of a single-center experience
Source: PLoS One. 2022 Aug 19;17(8):e0264800. doi: 10.1371/journal.pone.0264800 (PMC9390935; doi:10.1371/journal.pone.0264800)
Supplement: S3 Table — B. Lists adverse effect associated with dose reduction. (XLSX) [file pone.0264800.s006.xlsx]

## Sheet: Sheet1
S3A Table
Drug	Dose mg/day	No of patients	Reduced Dose mg/day	No of Patients
Abiraterone	1000	40	750	3
Enzalutamide	160	2	unclear	1
Table S3B Table
Adverse Effect	No of Patients
Abnormal liver function	2
Hot Flashes	1
Unclear	1
