# Supplementary material for: Management of de novo metastatic hormone-sensitive prostate cancer: A comprehensive report of a single-center experience
Source: PLoS One. 2022 Aug 19;17(8):e0264800. doi: 10.1371/journal.pone.0264800 (PMC9390935; doi:10.1371/journal.pone.0264800)
Supplement: S4 Table — (XLSX) [file pone.0264800.s007.xlsx]

## Sheet: Sheet1
S4 Table
NHA used	No of patients	2nd line Therapy	No of Patients
Abiraterone	40	Enzalutamide	13
		Docetaxel	3
		Bicalutamide	1
		Radium -223	1
		Olaparib	1
		No progression or no 2nd line drug information per last nore	21
Enzalutamide	2	Sipuleucel-T	1
		No progression or no 2nd line drug information per last nore	1
