# Supplementary material for: Management of de novo metastatic hormone-sensitive prostate cancer: A comprehensive report of a single-center experience
Source: PLoS One. 2022 Aug 19;17(8):e0264800. doi: 10.1371/journal.pone.0264800 (PMC9390935; doi:10.1371/journal.pone.0264800)
Supplement: S5 Table — (XLSX) [file pone.0264800.s008.xlsx]

## Sheet: Sheet1
S5 Table
	NHA	Docetaxel	p-value	SMD
	38	30
Age Diagnosis (mean (SD))	67.45 (8.99)	64.57 (9.38)	0.202	0.314
Age Category			0.837	0.111
65 and Over	22 (57.9)	19 (63.3)
Under 65	16 (42.1)	11 (36.7)
PSA (mean (SD))	1222.54 (3617.84)	1130.78 (1798.99)	0.902	0.032
log10PSA (mean (SD))	2.14 (0.92)	2.43 (0.91)	0.205	0.319
ECOG Score (%)			0.487	0.297
0	15 (39.5)	16 (53.3)
1+	10 (26.3)	7 (23.3)
Missing	13 (34.2)	7 (23.3)
Gleason Score (%)			0.057	0.753
10	0 ( 0.0)	6 (20.0)
7	2 ( 5.3)	2 ( 6.7)
8	7 (18.4)	6 (20.0)
9	20 (52.6)	12 (40.0)
Missing	9 (23.7)	4 (13.3)
Gleason Group (%)			0.559	0.269
<9	9 (23.7)	8 (26.7)
9 or higher	20 (52.6)	18 (60.0)
Missing	9 (23.7)	4 (13.3)
Race/Ethnicity (%)			0.987	0.092
White	18 (47.4)	15 (50.0)
Black or African American	10 (26.3)	7 (23.3)
Hispanic/Latino	3 ( 7.9)	2 ( 6.7)
Other	7 (18.4)	6 (20.0)
Metastasis Burden (%)
High burden	28 (73.7)	23 (76.7)	0.667	0.234
Low burden	9 (23.7)	7 (23.3)
Uncertain	1 ( 2.6)	0 ( 0.0)
Viseral Mets			0.734	0.173
No	32 (84.2)	27 (90.0)
Yes	6 (15.8)	3 (10.0)
