# Supplementary material for: Management of de novo metastatic hormone-sensitive prostate cancer: A comprehensive report of a single-center experience
Source: PLoS One. 2022 Aug 19;17(8):e0264800. doi: 10.1371/journal.pone.0264800 (PMC9390935; doi:10.1371/journal.pone.0264800)
Supplement: S6 Table — (XLSX) [file pone.0264800.s009.xlsx]

## Sheet: Sheet1
S6 Table
		Single Variable		Multivariable
Category	n	HR (95% CI)	pvalue	HR (95% CI)	pvalue
Treatment
NHA	37	Ref		Ref
Docetaxel	30	1.75 (0.93-3.29)	0.08145	2.06 (1.04-4.08)	0.0388
logPSA	67	1.82 (1.30-2.55)	0.00052	1.65 (1.14-2.39)	0.00833
Age Category
65 and Over	40	Ref
Under 65	27	1.49 (0.79-2.79)	0.21743
ECOG Score
0	31	Ref
1+	17	1.14 (0.57-2.25)	0.71283
Missing	19	0.26 (0.09-0.77)	0.01439
Gleason Group
<9	16	Ref		Ref
9 or higher	38	1.89 (0.84-4.26)	0.12282	1.62 (0.71-3.72)	0.25323
Missing	13	3.04 (1.16-7.95)	0.02367	3.48 (1.22-9.89)	0.01944
Metastasis Burden
High burden	51	Ref		Ref
Low burden	16	0.50 (0.22-1.14)	0.09901	0.48 (0.21-1.12)	0.0897
Race/Ethnicity
White	33	Ref
Black or African American	17	1.40 (0.65-3.04)	0.39405
Hispanic/Latino	5	1.33 (0.45-3.94)	0.60779
Other	12	1.38 (0.6-3.18)	0.45294
